# Supplementary material for: Molecular and Pathogenic Characterization of Fusarium Species Associated with Corm Rot Disease in Saffron from China
Source: J Fungi (Basel). 2022 May 17;8(5):515. doi: 10.3390/jof8050515 (PMC9147734; doi:10.3390/jof8050515)
Supplement: Supplementary file 1 [file jof-08-00515-s001.zip]

Archive with 1 entries (1 files):
- jof-1708845-supplementary.pdf
